# Supplementary material for: Denoising perturbation signatures reveal an actionable AKT-signaling gene module underlying a poor clinical outcome in endocrine-treated ER+ breast cancer
Source: Genome Biol. 2015 Apr 2;16(1):61. doi: 10.1186/s13059-015-0630-4 (PMC4399757; doi:10.1186/s13059-015-0630-4)
Supplement: Additional file 2 — R script to estimate perturbation activity using DART-CLQ. [file 13059_2015_630_MOESM2_ESM.zip]

Archive with 1 entries (1 files):
- 13059_2015_630_MOESM2_ESM.r
