# Supplementary material for: Denoising perturbation signatures reveal an actionable AKT-signaling gene module underlying a poor clinical outcome in endocrine-treated ER+ breast cancer
Source: Genome Biol. 2015 Apr 2;16(1):61. doi: 10.1186/s13059-015-0630-4 (PMC4399757; doi:10.1186/s13059-015-0630-4)
Supplement: Additional file 2 — R script to estimate perturbation activity using DART-CLQ. [file 13059_2015_630_MOESM2_ESM.zip › 13059_2015_630_MOESM2_ESM.r]

### DoDARTCLQfn.R

### Description: R-script which performs DARTCLQ.
### Author: Andrew Teschendorff (a.teschendorff@ucl.ac.uk)
### Date: 10 March 2015

# Copyright (c) <2015> <Andrew E Teschendorff>
# This software is freely available under an MIT licence.
# Permission is hereby granted, free of charge, to any person obtaining a copy
# of this software and associated documentation files (the "Software"), to deal
# in the Software without restriction, including without limitation the rights
# to use, copy, modify, merge, publish, distribute, sublicense, and/or sell
# copies of the Software, and to permit persons to whom the Software is
# furnished to do so, subject to the following conditions:


### Auxilliary Functions
PasteVector <- function(v){
  vt <- v[1];
  if(length(v) > 1){
   for(g in 2:length(v)){
    vt <- paste(vt,v[g],sep=" ")

   }
  }
  vt <- paste(vt," EnD",sep="");
  out.v <- sub(" EnD","",vt);
  out.v <- sub("NA , ","",out.v);
  out.v <- sub(" , NA","",out.v);
  out.v <- sub(" , NA , "," , ",out.v);
  return(out.v);
}

### Required packages
library(DART);


#### function to compute perturbation activity score using DART-CLQ
#### Input arguments:
#### pertsign.v: a perturbation expression signature vector, consisting of 1 and -1, indicating whether gene is significant overexpressed or underexpressed, respectively. names(pertsign.v) should have a valid gene identifier e.g. entrez gene ID.
#### data.m: training normalized gene expression data matrix with rows labeling genes and columns labeling samples. rownames(data.m) should be annotated to the same gene identifier as used in names(pertsign.v)

#### Output arguments:
#### pred: a vector of predicted perturbation activity scores for all samples in data.m
#### clq: a list containing information about the approximate clique gene module used to compute perturbation activity. List entries: clq$adj: the adjacency matrix of the approx. clique gene module, clq$sign: the corresponding perturbation signature for the genes making up the approx. clique module, clq$sizes: the sizes of all largest cliques in the pruned correlation network, clq$n: the number of largest cliques in the pruned correlation network.


DoDARTCLQ <- function(pertsign.v,data.m){

 rnet.o <- BuildRN(data.m,pertsign.v,fdr=0.000001)
 cnet.o <- EvalConsNet(rnet.o)
 prnet.o <- PruneNet(cnet.o);
 gr.o <- graph.adjacency(prnet.o$pradjMC,mode="undirected");
 lclq.o <- largest.cliques(gr.o);
 clq.idx <- unique(unlist(lclq.o)) + 1;## note that indices may start at 0 depending on igraph version!!!!!
 clqSizes.v <- lapply(lclq.o,length);
 nCLQ <- length(clqSizes.v);
 clq.l <- list(adj=prnet.o$pradjMC[clq.idx,clq.idx],sign=prnet.o$signMC[clq.idx],sizes=clqSizes.v,n=nCLQ);
 pred.v <- PredActScore(clq.l$adj,clq.l$sign,data.m)$score;

 return(list(pred=pred.v,clq=clq.l));
}
